# Supplementary material for: Effect of Bacteria from the Genus Azospirillum on Oxidative Stress Levels in Wheat Triticum aestivum L. in the Presence of Copper, Nickel, and Lead
Source: Microorganisms. 2025 Feb 4;13(2):334. doi: 10.3390/microorganisms13020334 (PMC11858639; doi:10.3390/microorganisms13020334)
Supplement: Supplementary file 1 [file microorganisms-13-00334-s001.zip]

Archive with 1 entries (1 files):
- microorganisms-3456288-supplementary.pdf
